# Supplementary material for: Identification of Morphologic Criteria Associated with Biochemical Recurrence in Intraductal Carcinoma of the Prostate
Source: Cancers (Basel). 2021 Dec 13;13(24):6243. doi: 10.3390/cancers13246243 (PMC8699439; doi:10.3390/cancers13246243)
Supplement: Supplementary file 1 [file cancers-13-06243-s001.zip]

Archive with 1 entries (1 files):
- cancers-1463893-supplementary.pdf
